# Supplementary material for: The leafhopper genus Onukigallia Ishihara, 1955 with descriptions of two new species from southern China (Hemiptera, Cicadellidae, Megophthalminae, Agalliini)
Source: Zookeys. 2016 Oct 6;(622):85–93. doi: 10.3897/zookeys.622.9218 (PMC5096410; doi:10.3897/zookeys.622.9218)
Supplement: XML Treatment for Onukigallia [file zookeys.622.9218-treatment1.xml]

<!DOCTYPE tp:taxon-treatment
  PUBLIC "-//TaxonX//DTD Taxonomic Treatment Publishing DTD v0 20100105//EN" "tax-treatment-NSO.dtd">
<tp:taxon-treatment xmlns:tp="http://www.plazi.org/taxpub"><tp:treatment-meta><kwd-group><label>Taxon classification</label><kwd><named-content content-type="kingdom">Animalia</named-content></kwd><kwd><named-content content-type="order">Hemiptera</named-content></kwd><kwd><named-content content-type="family">Cicadellidae</named-content></kwd></kwd-group><mixed-citation publication-type="journal"><person-group><name><surname>Li</surname><given-names>Hu</given-names></name><name><surname>Dai</surname><given-names>Ren-Huai</given-names></name><name><surname>Li</surname><given-names>Zi-Zhong</given-names></name></person-group><article-title>The leafhopper genus <italic><tp:taxon-name><tp:taxon-name-part taxon-name-part-type="genus">Onukigallia</tp:taxon-name-part></tp:taxon-name></italic> Ishihara, 1955 with descriptions of two new species from southern China (<tp:taxon-name><tp:taxon-name-part taxon-name-part-type="order">Hemiptera</tp:taxon-name-part></tp:taxon-name>, <tp:taxon-name><tp:taxon-name-part taxon-name-part-type="family">Cicadellidae</tp:taxon-name-part></tp:taxon-name>, <tp:taxon-name><tp:taxon-name-part taxon-name-part-type="subfamily">Megophthalminae</tp:taxon-name-part></tp:taxon-name>, <tp:taxon-name><tp:taxon-name-part taxon-name-part-type="tribe">Agalliini</tp:taxon-name-part></tp:taxon-name>)</article-title><source>Zookeys</source><day>6</day><month>10</month><year>2016</year><volume>2016</volume><issue>622</issue><fpage>85</fpage><lpage>93</lpage><pub-id pub-id-type="doi">10.3897/zookeys.622.9218</pub-id></mixed-citation></tp:treatment-meta><tp:nomenclature><label>Genus</label><tp:taxon-name>
            <tp:taxon-name-part taxon-name-part-type="genus">Onukigallia</tp:taxon-name-part>
          </tp:taxon-name><tp:taxon-authority>Ishihara, 1955</tp:taxon-authority></tp:nomenclature><tp:treatment-sec sec-type="type species" id="SECID0EZEAC"><title>Type species.</title><p>
            <italic><tp:taxon-name><tp:taxon-name-part taxon-name-part-type="genus">Agallia</tp:taxon-name-part> <tp:taxon-name-part taxon-name-part-type="species">onukii</tp:taxon-name-part></tp:taxon-name></italic> Matsumura, 1912 by original designation.</p></tp:treatment-sec><tp:treatment-sec sec-type="remarks" id="SECID0EJFAC"><title>Remarks.</title><p>After <xref ref-type="bibr" rid="B12">Viraktamath (2011)</xref>. This genus is similar to other two <tp:taxon-name><tp:taxon-name-part taxon-name-part-type="tribe">Agalliini</tp:taxon-name-part></tp:taxon-name> genera, <italic><tp:taxon-name><tp:taxon-name-part taxon-name-part-type="genus">Agallia</tp:taxon-name-part></tp:taxon-name></italic> Curtis, 1833 and <italic><tp:taxon-name><tp:taxon-name-part taxon-name-part-type="genus">Formallia</tp:taxon-name-part></tp:taxon-name></italic> Viraktamath, 2011: it closely resembles <italic><tp:taxon-name><tp:taxon-name-part taxon-name-part-type="genus">Agallia</tp:taxon-name-part></tp:taxon-name></italic> in having stout setae on the ventral margin of the male subgenital plate but differs in having hairlike setae on the male pygofer side and subgenital plate and in the shapes of the aedeagus and subgenital plates; it is also similar to <italic><tp:taxon-name><tp:taxon-name-part taxon-name-part-type="genus">Formallia</tp:taxon-name-part></tp:taxon-name></italic> in body appearance but differs in having setae both dorsally and ventrally on the subgenital plates and also in the shapes of the male pygofer, connective, and aedeagus.</p></tp:treatment-sec><tp:treatment-sec sec-type="distribution" id="SECID0EUGAC"><title>Distribution.</title><p>Oriental and Palearctic regions: China, Japan, Korea and Russia.</p></tp:treatment-sec><ref-list><ref id="B12"><mixed-citation xmlns:xlink="http://www.w3.org/1999/xlink" xlink:type="simple">
          <person-group><name name-style="western"><surname>Viraktamath</surname><given-names>CA</given-names></name></person-group> (<year>2011</year>) <article-title>Revision of the Oriental and Australian <tp:taxon-name><tp:taxon-name-part taxon-name-part-type="tribe">Agalliini</tp:taxon-name-part></tp:taxon-name> (<tp:taxon-name><tp:taxon-name-part taxon-name-part-type="order">Hemiptera</tp:taxon-name-part></tp:taxon-name>: <tp:taxon-name><tp:taxon-name-part taxon-name-part-type="family">Cicadellidae</tp:taxon-name-part></tp:taxon-name>: <tp:taxon-name><tp:taxon-name-part taxon-name-part-type="subfamily">Megophthalminae</tp:taxon-name-part></tp:taxon-name>).</article-title> <source>Zootaxa</source> <volume>2844</volume>: <fpage>1</fpage>–<lpage>118</lpage>.</mixed-citation></ref></ref-list></tp:taxon-treatment>
