# Supplementary material for: The leafhopper genus Onukigallia Ishihara, 1955 with descriptions of two new species from southern China (Hemiptera, Cicadellidae, Megophthalminae, Agalliini)
Source: Zookeys. 2016 Oct 6;(622):85–93. doi: 10.3897/zookeys.622.9218 (PMC5096410; doi:10.3897/zookeys.622.9218)
Supplement: XML Treatment for Onukigallia neoonukii [file zookeys.622.9218-treatment2.xml]

<!DOCTYPE tp:taxon-treatment
  PUBLIC "-//TaxonX//DTD Taxonomic Treatment Publishing DTD v0 20100105//EN" "tax-treatment-NSO.dtd">
<tp:taxon-treatment xmlns:tp="http://www.plazi.org/taxpub"><tp:treatment-meta><kwd-group><label>Taxon classification</label><kwd><named-content content-type="kingdom">Animalia</named-content></kwd><kwd><named-content content-type="order">Hemiptera</named-content></kwd><kwd><named-content content-type="family">Cicadellidae</named-content></kwd></kwd-group><mixed-citation publication-type="journal"><person-group><name><surname>Li</surname><given-names>Hu</given-names></name><name><surname>Dai</surname><given-names>Ren-Huai</given-names></name><name><surname>Li</surname><given-names>Zi-Zhong</given-names></name></person-group><article-title>The leafhopper genus <italic><tp:taxon-name><tp:taxon-name-part taxon-name-part-type="genus">Onukigallia</tp:taxon-name-part></tp:taxon-name></italic> Ishihara, 1955 with descriptions of two new species from southern China (<tp:taxon-name><tp:taxon-name-part taxon-name-part-type="order">Hemiptera</tp:taxon-name-part></tp:taxon-name>, <tp:taxon-name><tp:taxon-name-part taxon-name-part-type="family">Cicadellidae</tp:taxon-name-part></tp:taxon-name>, <tp:taxon-name><tp:taxon-name-part taxon-name-part-type="subfamily">Megophthalminae</tp:taxon-name-part></tp:taxon-name>, <tp:taxon-name><tp:taxon-name-part taxon-name-part-type="tribe">Agalliini</tp:taxon-name-part></tp:taxon-name>)</article-title><source>Zookeys</source><day>6</day><month>10</month><year>2016</year><volume>2016</volume><issue>622</issue><fpage>85</fpage><lpage>93</lpage><pub-id pub-id-type="doi">10.3897/zookeys.622.9218</pub-id></mixed-citation></tp:treatment-meta><tp:nomenclature><tp:taxon-name>
            <tp:taxon-name-part taxon-name-part-type="genus">Onukigallia</tp:taxon-name-part>
            <tp:taxon-name-part taxon-name-part-type="species">neoonukii</tp:taxon-name-part>
            <object-id xmlns:xlink="http://www.w3.org/1999/xlink" content-type="zoobank" xlink:type="simple">http://zoobank.org/68AE9AD3-19B8-4301-80E9-2536E59D3D9C</object-id>
          </tp:taxon-name><tp:taxon-status xmlns:xlink="http://www.w3.org/1999/xlink" xlink:type="simple">sp. n.</tp:taxon-status><xref ref-type="fig" rid="F1">Figures 1–3</xref><xref ref-type="fig" rid="F2">, 9–17</xref></tp:nomenclature><tp:treatment-sec sec-type="description" id="SECID0EFIAC"><title>Measurements.</title><p>Body length including tegmina in repose: ♂, 5.32–5.36 mm; ♀, 5.45–5.85 mm.</p></tp:treatment-sec><tp:treatment-sec sec-type="description" id="SECID0EKIAC"><title>Description.</title><p>
            <italic>Body coloration</italic>. Body background color yellowish brown (Figs <xref ref-type="fig" rid="F1">1–3</xref>). Crown with darker yellowish stripe on midline, and with one pair of black spots separating crown into three equal parts. Face (Fig. <xref ref-type="fig" rid="F1">3</xref>) upper part with two black spots contiguous with those on crown, midline with yellow stripe extending to base of postclypeus, both sides of midline with white halo; small dark brown macula present ventrolaterad of ocellus; eyes brown, scattered with yellow markings; area below antennal fossa black; lateral frontal suture pale yellow, clypeal sutures dark brown; anteclypeus, distal half black; gena white. Pronotum yellowish brown, anterior margin with black maculae near eyes, midline dark brown, both sides of midline with small and larger paired dark brown maculae. Mesonotum dark brown, lateral angles and basal part of midline black, sides of midline with two small dark brown maculae on distal part. <!--PageBreak-->Scutellum with end and lateral angles cream. Forewing claval veins and basal corial veins cream, other veins dark brown. Legs dark brown. Female body color and pattern similar to male but lighter.</p><fig id="F1" position="float" orientation="portrait"><label>Figures 1–8.</label><caption><p>Species of <italic><tp:taxon-name><tp:taxon-name-part taxon-name-part-type="genus">Onukigallia</tp:taxon-name-part></tp:taxon-name></italic>, male habitus, dorsal (<bold>1, 4, 6</bold>) and lateral (<bold>2, 5, 7</bold>) views, and face (<bold>3, 8</bold>) <bold>1–3</bold> <italic><tp:taxon-name><tp:taxon-name-part taxon-name-part-type="genus">Onukigallia</tp:taxon-name-part> <tp:taxon-name-part taxon-name-part-type="species">neoonukii</tp:taxon-name-part></tp:taxon-name></italic> sp. n. <bold>4–5</bold> <italic><tp:taxon-name><tp:taxon-name-part taxon-name-part-type="genus">Onukigallia</tp:taxon-name-part> <tp:taxon-name-part taxon-name-part-type="species">onukii</tp:taxon-name-part></tp:taxon-name></italic> (Matsumura, 1912) <bold>6–8</bold> <italic><tp:taxon-name><tp:taxon-name-part taxon-name-part-type="genus">Onukigallia</tp:taxon-name-part> <tp:taxon-name-part taxon-name-part-type="species">tumida</tp:taxon-name-part></tp:taxon-name></italic> sp. n. Scale bars: 1.0 mm (<bold>1–2, 4–7</bold>), 0.5 mm (<bold>3, 8</bold>).</p></caption><graphic xmlns:xlink="http://www.w3.org/1999/xlink" xlink:href="zookeys-622-085-g001.jpg" position="float" orientation="portrait" xlink:type="simple" id="oo_105580.jpg"/></fig><p>
            <italic>External morphology</italic>. Body appearance (Figs <xref ref-type="fig" rid="F1">1–2</xref>) typical, slender. Head shorter medially than laterally. Face (Fig. <xref ref-type="fig" rid="F1">3</xref>) across eyes as long as wide; ocelli transparent, closer to eyes than to each other; anteclypeus round and slightly widened distally, projected beyond lora and gena; transclypeal suture complete. Pronotum nearly 2.0 × wider than broad, oblique frontally and laterally, fore margin prominent, projecting forwards and slightly depressed near eyes, hind margin nearly straight. Scutellum triangular, 1.5 × longer than broad, as long as pronotum. Forewings opaque, venation clearly prominent especially on clavus, with three anteapical and four apical cells, inner anteapical cell closed basally, inner claval vein strongly curved. Hind femoral macrosetae 2+1; hind tibia with 11 macrosetae on PD row, six on AD row, eight on AV row; hind basitarsus with two platellae on distal transverse row.</p><p>
            <italic>Male genitalia</italic>. Pygofer (Fig. <xref ref-type="fig" rid="F2">9</xref>), basally broad, in lateral view, dorsocaudal and ventrocaudal margins strongly excavated, lobe strongly narrowed and tapering to end, ventrocaudal surface with hairlike setae. Valve wider than long. Subgenital plates (Fig. <xref ref-type="fig" rid="F2">9</xref>) elongate, slightly exceeding pygofer side, distal half surface with filamentous setae, ventral margin prominent medially and with stout setae in one row. Anal collar process well developed, basally broad, then sharply narrowed and tapered to acute tip twisted dorsally. Style (Fig. <xref ref-type="fig" rid="F2">10</xref>), robust, inner arm much longer than outer arm, slightly inflated at middle, with small triangular process medially on outer margin, distal half narrowed, end round. Connective (Fig. <xref ref-type="fig" rid="F2">11</xref>) simple, longer than broad, caudal margin prominent medially, lateral margins expanded near base. Aedeagus (Figs <xref ref-type="fig" rid="F2">12–13</xref>) broad basally, twisted dorsally, shaft with distal 75% strongly compressed, filiform in lateral aspect, dorsal margin with many small teeth subbasally to subapically, in ventral view, shaft with margin parallel sided, subacute apically; gonopore apical on ventral margin; dorsal apodeme elongate, slender, tip expanded in bilateral direction; preatrium weakly developed.</p><fig id="F2" position="float" orientation="portrait"><label>Figures 9–19.</label><caption><p>
          <italic><tp:taxon-name><tp:taxon-name-part taxon-name-part-type="genus">Onukigallia</tp:taxon-name-part></tp:taxon-name></italic> species <bold>9–17</bold> <italic><tp:taxon-name><tp:taxon-name-part taxon-name-part-type="genus">Onukigallia</tp:taxon-name-part> <tp:taxon-name-part taxon-name-part-type="species">neoonukii</tp:taxon-name-part></tp:taxon-name></italic> sp. n. <bold>18–19</bold> <italic><tp:taxon-name><tp:taxon-name-part taxon-name-part-type="genus">Onukigallia</tp:taxon-name-part> <tp:taxon-name-part taxon-name-part-type="species">onukii</tp:taxon-name-part></tp:taxon-name></italic> (Matsumura, 1912) <bold>9</bold> Pygofer side and subgenital plate, lateral view <bold>10</bold> Style, dorsal view <bold>11</bold> Connective, dorsal view <bold>12, 18</bold> Aedeagus, lateral view <bold>13, 19</bold> Same, caudal view <bold>14–15</bold> First valvulae <bold>16–17</bold> Second valvulae <bold>15, 17</bold> partial enlarged view.</p></caption><graphic xmlns:xlink="http://www.w3.org/1999/xlink" xlink:href="zookeys-622-085-g002.jpg" position="float" orientation="portrait" xlink:type="simple" id="oo_105581.jpg"/></fig><p>
            <italic>Female genitalia</italic>. 7<sup>th</sup> sternite nearly 1.5 × wider than long, and nearly 2.0 × longer than 6<sup>th</sup> sternite, hind margin slightly excavated and ridged medially. Ovipositor projecting beyond pygofer. First pair of valvulae (Figs <xref ref-type="fig" rid="F2">14–15</xref>), in lateral view, relatively broad, slightly curved dorsally from base, tapering, tip sharpened, dorsal half with sculpturing imbricate. Second pair of valvulae (Figs <xref ref-type="fig" rid="F2">16–17</xref>) dorsally curved slightly from base in lateral view, slightly inﬂated subapically, then tapering to subacute point; dorsal hyaline area (DHA) clear, dorsal prominence (AP) pronounced, apical half of dorsal margin with dense teeth gradually from base to apex.</p></tp:treatment-sec><tp:treatment-sec sec-type="material" id="SECID0EOOAC"><title>Material examined.</title><p>HOLOTYPE: ♂, CHINA: Sichuan Province, Yaan City, Baoxing, Fengtongzhai, 1500 m, 03.VIII.2005, collected by Zhou Zhong-Hui. PARATYPES: 2 ♀♀, Same data as holotype. 1 ♂ 5 ♀♀, CHINA: Guangdong Province, Nanling, Ruyang management station, 850–1500 m, 04–06.VIII.2006, collected by Zhou Zhong-Hui. 4 ♀♀, CHINA: Guangdong Province, Nanling, Longshan Power Station, 500 m, 07–09.VIII.2006, collected by Yang Zai-Hua.</p><!--PageBreak--></tp:treatment-sec><tp:treatment-sec sec-type="distribution" id="SECID0EUOAC"><title>Distribution.</title><p>China (Sichuan and Guangdong Provinces).</p></tp:treatment-sec><tp:treatment-sec sec-type="remarks" id="SECID0EZOAC"><title>Remarks.</title><p>The new species is similar to <italic><tp:taxon-name><tp:taxon-name-part taxon-name-part-type="genus">Onukigallia</tp:taxon-name-part> <tp:taxon-name-part taxon-name-part-type="species">onukii</tp:taxon-name-part></tp:taxon-name></italic> (Matsumura) (Figs <xref ref-type="fig" rid="F1">4–5</xref>, <xref ref-type="fig" rid="F2">18–19</xref>) but can be distinguished from the latter by the large-sized body (male body length <!--PageBreak-->including tegmina in repose of <italic><tp:taxon-name><tp:taxon-name-part taxon-name-part-type="genus">Onukigallia</tp:taxon-name-part> <tp:taxon-name-part taxon-name-part-type="species">onukii</tp:taxon-name-part></tp:taxon-name></italic> is 4.30–4.55 mm), the different color pattern particularly on the pronotum, the more slender aedeagal shaft, and the larger number and wider distribution of teeth on dorsal margin of the aedeagal shaft.</p></tp:treatment-sec><tp:treatment-sec sec-type="etymology" id="SECID0E4PAC"><title>Etymology.</title><p>The new species name is derived from the Latin words “<italic>neo</italic>-” and “<italic>onukii</italic>”, refers to the similarity to <italic><tp:taxon-name><tp:taxon-name-part taxon-name-part-type="genus">Onukigallia</tp:taxon-name-part> <tp:taxon-name-part taxon-name-part-type="species">onukii</tp:taxon-name-part></tp:taxon-name></italic> (Matsumura).</p></tp:treatment-sec></tp:taxon-treatment>
