# Supplementary material for: The leafhopper genus Onukigallia Ishihara, 1955 with descriptions of two new species from southern China (Hemiptera, Cicadellidae, Megophthalminae, Agalliini)
Source: Zookeys. 2016 Oct 6;(622):85–93. doi: 10.3897/zookeys.622.9218 (PMC5096410; doi:10.3897/zookeys.622.9218)
Supplement: XML Treatment for Onukigallia tumida [file zookeys.622.9218-treatment3.xml]

<!DOCTYPE tp:taxon-treatment
  PUBLIC "-//TaxonX//DTD Taxonomic Treatment Publishing DTD v0 20100105//EN" "tax-treatment-NSO.dtd">
<tp:taxon-treatment xmlns:tp="http://www.plazi.org/taxpub"><tp:treatment-meta><kwd-group><label>Taxon classification</label><kwd><named-content content-type="kingdom">Animalia</named-content></kwd><kwd><named-content content-type="order">Hemiptera</named-content></kwd><kwd><named-content content-type="family">Cicadellidae</named-content></kwd></kwd-group><mixed-citation publication-type="journal"><person-group><name><surname>Li</surname><given-names>Hu</given-names></name><name><surname>Dai</surname><given-names>Ren-Huai</given-names></name><name><surname>Li</surname><given-names>Zi-Zhong</given-names></name></person-group><article-title>The leafhopper genus <italic><tp:taxon-name><tp:taxon-name-part taxon-name-part-type="genus">Onukigallia</tp:taxon-name-part></tp:taxon-name></italic> Ishihara, 1955 with descriptions of two new species from southern China (<tp:taxon-name><tp:taxon-name-part taxon-name-part-type="order">Hemiptera</tp:taxon-name-part></tp:taxon-name>, <tp:taxon-name><tp:taxon-name-part taxon-name-part-type="family">Cicadellidae</tp:taxon-name-part></tp:taxon-name>, <tp:taxon-name><tp:taxon-name-part taxon-name-part-type="subfamily">Megophthalminae</tp:taxon-name-part></tp:taxon-name>, <tp:taxon-name><tp:taxon-name-part taxon-name-part-type="tribe">Agalliini</tp:taxon-name-part></tp:taxon-name>)</article-title><source>Zookeys</source><day>6</day><month>10</month><year>2016</year><volume>2016</volume><issue>622</issue><fpage>85</fpage><lpage>93</lpage><pub-id pub-id-type="doi">10.3897/zookeys.622.9218</pub-id></mixed-citation></tp:treatment-meta><tp:nomenclature><tp:taxon-name>
            <tp:taxon-name-part taxon-name-part-type="genus">Onukigallia</tp:taxon-name-part>
            <tp:taxon-name-part taxon-name-part-type="species">tumida</tp:taxon-name-part>
            <object-id xmlns:xlink="http://www.w3.org/1999/xlink" content-type="zoobank" xlink:type="simple">http://zoobank.org/B2BC9011-8481-4C2D-8F10-6E99852A9B8F</object-id>
          </tp:taxon-name><tp:taxon-status xmlns:xlink="http://www.w3.org/1999/xlink" xlink:type="simple">sp. n.</tp:taxon-status><xref ref-type="fig" rid="F1">Figures 6–8</xref><xref ref-type="fig" rid="F3">, 20–24</xref><!--PageBreak--></tp:nomenclature><tp:treatment-sec sec-type="description" id="SECID0E6BAE"><title>Measurement.</title><p>Body length including tegmina in repose: ♂, 4.48–4.50 mm.</p></tp:treatment-sec><tp:treatment-sec sec-type="description" id="SECID0EECAE"><title>Description.</title><p>
            <italic>Body coloration and external morphology</italic>. Body (Figs <xref ref-type="fig" rid="F1">6–7</xref>) relatively darker and more slender than <italic><tp:taxon-name><tp:taxon-name-part taxon-name-part-type="genus">Onukigallia</tp:taxon-name-part> <tp:taxon-name-part taxon-name-part-type="species">neoonukii</tp:taxon-name-part></tp:taxon-name></italic> sp. n. Face (Fig. <xref ref-type="fig" rid="F1">8</xref>), anteclypeus distal half not black; gena with black macula medially. Pronotum 2.1 × wider than broad. Scutellum with end and lateral angles pale, 1.1 × longer than pronotum and 1.3 × wider than long. Other color pattern and external morphology similar to <italic><tp:taxon-name><tp:taxon-name-part taxon-name-part-type="genus">Onukigallia</tp:taxon-name-part> <tp:taxon-name-part taxon-name-part-type="species">neoonukii</tp:taxon-name-part></tp:taxon-name></italic> sp. n.</p><p>
            <italic>Male genitalia</italic>. Pygofer (Fig. <xref ref-type="fig" rid="F3">20</xref>), basally broad, in lateral view, lobe strongly narrowed, with dorsal and ventral margins parallel, apex round, ventrocaudal surface of lobe with hairlike setae. Valve broader than long. Subgenital plates (Fig. <xref ref-type="fig" rid="F3">20</xref>) widened, exceeding pygofer side, surface with filamentous setae, and uniseriate stout setae ventrally. Anal collar process simple, relatively stout, basally broad, then tapered to acute tip twisted caudally. Style (Fig. <xref ref-type="fig" rid="F3">21</xref>) typical of genus, inner arm 2.0 × longer than outer arm, slightly inflated in middle, with clear triangular process medially on outer margin, apex blunt. Connective (Fig. <xref ref-type="fig" rid="F3">22</xref>) anterior margin with medial lobe, caudal margin prominent medially, lateral margins slightly expanded near apex, and clearly excavated near base. Aedeagus (Figs <xref ref-type="fig" rid="F3">23–24</xref>), in lateral view, broad basally, curved dorsally, shaft with small hump near midlength on dorsal margin, ventral margin below gonopore slightly depressed, apex subacute; in ventral view, shaft expanded laterally on lateral margins near base, then tapered, subapex slightly widened and apex round; gonopore apical on ventral margin; dorsal apodeme elongate, tip expanded in bilateral direction.</p><fig id="F3" position="float" orientation="portrait"><label>Figures 20–24.</label><caption><p>
          <italic><tp:taxon-name><tp:taxon-name-part taxon-name-part-type="genus">Onukigallia</tp:taxon-name-part> <tp:taxon-name-part taxon-name-part-type="species">tumida</tp:taxon-name-part></tp:taxon-name></italic> sp. n. <bold>20</bold> Pygofer side and subgenital plate, lateral view <bold>21</bold> Style, dorsal view <bold>22</bold> Connective, dorsal view <bold>23</bold> Aedeagus, lateral view <bold>24</bold> Same, caudal view.</p></caption><graphic xmlns:xlink="http://www.w3.org/1999/xlink" xlink:href="zookeys-622-085-g003.jpg" position="float" orientation="portrait" xlink:type="simple" id="oo_105582.jpg"/></fig><p>
            <italic>Female genitalia</italic>. Unknown.</p></tp:treatment-sec><tp:treatment-sec sec-type="material" id="SECID0EFFAE"><title>Material examined.</title><p>HOLOTYPE: ♂, CHINA: Hubei Province, Shennongjia, 17.VII.2013, collected by Chang Zhi-Min. PARATYPES: 1 ♂, CHINA: Hunan Province, Badagongshan, 03.VIII.2013, collected by Li Hu.</p></tp:treatment-sec><tp:treatment-sec sec-type="distribution" id="SECID0EKFAE"><title>Distribution.</title><p>China (Hubei and Hunan Provinces).</p></tp:treatment-sec><tp:treatment-sec sec-type="remarks" id="SECID0EPFAE"><title>Remarks.</title><p>This new species is similar to <italic><tp:taxon-name><tp:taxon-name-part taxon-name-part-type="genus">Onukigallia</tp:taxon-name-part> <tp:taxon-name-part taxon-name-part-type="species">fanjingensis</tp:taxon-name-part></tp:taxon-name></italic> Zhang &amp; Li but can be distinguished from the latter by the different shape of the pygofer lobe and the anal collar process, the aedeagal shaft with an apophysis on its dorsal margin near the base in lateral view, and expanded laterally near base in ventral aspect.</p></tp:treatment-sec><tp:treatment-sec sec-type="etymology" id="SECID0E6FAE"><title>Etymology.</title><p>The new species name is derived from the Latin word “<italic>tumidus</italic>”, refers to the swollen structure of aegeagal shaft.</p></tp:treatment-sec><tp:treatment-sec><!--Section generated to contain objects referenced in tp:taxon-treatment.--><fig id="F1" position="float" orientation="portrait"><label>Figures 1–8.</label><caption><p>Species of <italic><tp:taxon-name><tp:taxon-name-part taxon-name-part-type="genus">Onukigallia</tp:taxon-name-part></tp:taxon-name></italic>, male habitus, dorsal (<bold>1, 4, 6</bold>) and lateral (<bold>2, 5, 7</bold>) views, and face (<bold>3, 8</bold>) <bold>1–3</bold> <italic><tp:taxon-name><tp:taxon-name-part taxon-name-part-type="genus">Onukigallia</tp:taxon-name-part> <tp:taxon-name-part taxon-name-part-type="species">neoonukii</tp:taxon-name-part></tp:taxon-name></italic> sp. n. <bold>4–5</bold> <italic><tp:taxon-name><tp:taxon-name-part taxon-name-part-type="genus">Onukigallia</tp:taxon-name-part> <tp:taxon-name-part taxon-name-part-type="species">onukii</tp:taxon-name-part></tp:taxon-name></italic> (Matsumura, 1912) <bold>6–8</bold> <italic><tp:taxon-name><tp:taxon-name-part taxon-name-part-type="genus">Onukigallia</tp:taxon-name-part> <tp:taxon-name-part taxon-name-part-type="species">tumida</tp:taxon-name-part></tp:taxon-name></italic> sp. n. Scale bars: 1.0 mm (<bold>1–2, 4–7</bold>), 0.5 mm (<bold>3, 8</bold>).</p></caption><graphic xmlns:xlink="http://www.w3.org/1999/xlink" xlink:href="zookeys-622-085-g001.jpg" position="float" orientation="portrait" xlink:type="simple" id="oo_105580.jpg"/></fig></tp:treatment-sec></tp:taxon-treatment>
